# Supplementary material for: ProteinBERT: a universal deep-learning model of protein sequence and function
Source: Bioinformatics. 2022 Feb 10;38(8):2102–10. doi: 10.1093/bioinformatics/btac020 (PMC9386727; doi:10.1093/bioinformatics/btac020)
Supplement: btac020_Supplementary_Data [file btac020_supplementary_data.zip]

Archive with 2 entries (2 files):
- Supplementary Materials.pdf
- Supplementary Table S1.csv
